# Supplementary material for: The ATF3–OPG Axis Contributes to Bone Formation by Regulating the Differentiation of Osteoclasts, Osteoblasts, and Adipocytes
Source: Int J Mol Sci. 2022 Mar 23;23(7):3500. doi: 10.3390/ijms23073500 (PMC8998270; doi:10.3390/ijms23073500)
Supplement: Supplementary file 1 [file ijms-23-03500-s001.zip]

Archive with 1 entries (1 files):
- ijms-1624013-supplementary-done.pdf
